# Supplementary material for: Whole-exome sequencing identified a novel mutation of AURKC in a Chinese family with macrozoospermia
Source: J Assist Reprod Genet. 2018 Dec 29;36(3):529–34. doi: 10.1007/s10815-018-1374-3 (PMC6439091; doi:10.1007/s10815-018-1374-3)
Supplement: Supplementary file 4 — (XLS 26 kb) [file 10815_2018_1374_MOESM4_ESM.xls]

## Sheet: Sheet1
gene	sequence(5'to3')
AURKC-FW	AGCGCACAGCCACGATAATAG
AURKC-RW	GGCGGCAAGTAGTCCAGTG
GAPDH-FW	GTCAAGGCTGAGAACGGGAA
GAPDH-RW	AAATGAGCCCCAGCCTTCTC
